# Supplementary material for: ADAR1 Is Essential for Smooth Muscle Homeostasis and Vascular Integrity
Source: Cells. 2024 Jul 26;13(15):1257. doi: 10.3390/cells13151257 (PMC11311430; doi:10.3390/cells13151257)
Supplement: Supplementary file 1 [file cells-13-01257-s001.zip]

Archive with 1 entries (1 files):
- cells-3069817-supplementary.pdf
